# Supplementary material for: Awakening the HSC: Dynamic Modeling of HSC Maintenance Unravels Regulation of the TP53 Pathway and Quiescence
Source: Front Physiol. 2020 Jul 31;11:848. doi: 10.3389/fphys.2020.00848 (PMC7411231; doi:10.3389/fphys.2020.00848)
Supplement: Supplementary file 1 [file Data_Sheet_1.ZIP]

Archive with 1 entries (1 files):
- frontiers_SupplementaryMaterialRev2.pdf
